# Supplementary material for: Travel scenario workshops for geographical accessibility modeling of health services: A transdisciplinary evaluation study
Source: Front Public Health. 2023 Jan 18;10:1051522. doi: 10.3389/fpubh.2022.1051522 (PMC9889992; doi:10.3389/fpubh.2022.1051522)
Supplement: Supplementary file 1 [file Data_Sheet_1.zip]

Archive with 6 entries (6 files):
- Supplementary Figures and Tables.PDF
- Supplementary Information 1.PDF
- Supplementary Information 2.PDF
- Supplementary Information 3.PDF
- Supplementary Information 4.PDF
- Supplementary Information 5.PDF
